# Supplementary material for: Geoenvironmental characteristics of bisphenol A contaminated soil after persulfate treatment with different activation/enhancement methods
Source: PLoS One. 2019 Apr 18;14(4):e0214024. doi: 10.1371/journal.pone.0214024 (PMC6472732; doi:10.1371/journal.pone.0214024)
Supplement: S1 File — (ZIP) [file pone.0214024.s001.zip]

Archive with 2 entries (2 files):
- original data of particle size distribution.zip
- XRD data.zip
